# Supplementary material for: The effectiveness of acellular nerve allografts compared to autografts in animal models: A systematic review and meta-analysis
Source: PLoS One. 2024 Jan 31;19(1):e0279324. doi: 10.1371/journal.pone.0279324 (PMC10829984; doi:10.1371/journal.pone.0279324)
Supplement: S1 File — (XLSX) [file pone.0279324.s005.xlsx]

## Sheet: SFI
Study		Auto mean	Auto SD	Auto N	Allo mean	Allo SD	Allo N	Days	Graft length
Blain, B.; Zhang, F.; Jones		47.76	11.89	6	76.22	18.41	6	10.5 weeks	7 mm
Chato-Astrain, J.; Philips		91.89	24.79	4	8.55	6.89	6	12 weeks	10 mm
Dai, T.; Zhou, X.; Li, Y	1	91.09	19.52	18	97.43	13.75	18	4 weeks	10 mm
Dai, T.; Zhou, X.; Li, Y	2	60.0	20.28	x	83.85	18.79	x	8 weeks	10 mm
Dai, T.; Zhou, X.; Li, Y	3	37.84	16.63	x	56.43	25.29	x	12 weeks	10 mm
Gao, S.; Zheng, Y.; Cai, Q.	1	54.32	5.24	15	46.32	5.13	15	6 weeks	10 mm
Gao, S.; Zheng, Y.; Cai, Q.	2	83.12	5.89	x	72.73	8.06	x	12 weeks	10 mm
Li, Z.; Peng, J.; Wang, G.	1	97.38	4.87	8	95.49	3.61	7	4 weeks	10 mm
Li, Z.; Peng, J.; Wang, G.	2	83.33	2.37	x	90.90	3.47	x	8 weeks	10 mm
Li, Z.; Peng, J.; Wang, G.	3	78.82	4.27	x	80.60	4.32	x	12 weeks	10 mm
Li, Z.; Peng, J.; Wang, G.	4	73.71	5.26	x	84.80	3.0	x	16 weeks	10 mm
Wang, H.; Wu, J.; Zhang,	1	66.32	3.53	8	68.63	2.15	8	4 weeks	20 mm
Wang, H.; Wu, J.; Zhang,	2	64.30	4.28	x	64.49	5.44	x	8 weeks	20 mm
Wang, H.; Wu, J.; Zhang,	3	55.26	3.69	x	58.22	4.67	x	12 weeks	20 mm
Whitlock, E. L.; Tuffaha	1	88.92	2.30	6	84.81	4.86	6	6 weeks	14 mm
Whitlock, E. L.; Tuffaha	2	85.82	5.69	x	83.16	6.44	x	8 weeks	14 mm
Whitlock, E. L.; Tuffaha	3	87.55	3.66	x	84.55	5.70	x	10 weeks	14 mm
Whitlock, E. L.; Tuffaha	4	70.28	6.91	x	82.54	4.66	x	12 weeks	14 mm
Xiang, F. F.; Wei, D. Q.		16.04	2.12	10	36.18	3.48	15	12 weeks	15 mm
Zhang, Y.; Zhang, H	1	32.33	2.52	10	76.56	1.28	10	2 weeks	10 mm
Zhang, Y.; Zhang, H	2	21.25	5.35	x	50.28	1.67	x	4 weeks	10 mm
Zhang, Y.; Zhang, H	3	19.21	2.98	x	31.69	1.56	x	6 weeks	10 mm
Zhang, Y.; Zhang, H	4	18.69	1.47	x	20.76	1.37	x	8 weeks	10 mm
Zhao, Z.; Wang, Y.; Peng (repair)		11.96	2.67	6	21.76	3.39	6	8 weeks	10 mm
Zhou, L. N.; Zhang, J. W	1	73.67	4.5	15	84.19	2.62	15	4 weeks	10 mm
Zhou, L. N.; Zhang, J. W	2	60.25	1.61	x	73.36	3.25	x	16 weeks	10 mm
Zhou, X.; He, B.; Zhu, Z.	1	90.26	5.63	6	98.43	10.51	6	2 weeks	18 mm
Zhou, X.; He, B.; Zhu, Z.	2	91.60	8.74	x	97.40	8.72	x	4 weeks	18 mm
Zhou, X.; He, B.; Zhu, Z.	3	77.80	6.07	x	86.22	6.37	x	6 weeks	18 mm
Zhou, X.; He, B.; Zhu, Z.	4	60.36	5.41	x	84.07	8.99	x	8 weeks	18 mm
Zhou, X.; He, B.; Zhu, Z.	5	48.71	5.93	x	61.08	4.43	x	10 weeks	18 mm
Zhou, X.; He, B.; Zhu, Z.	6	32.93	5.22	x	46.72	7.79	x	12 weeks	18 mm
Nakamoto, J. C.; Wataya, E. Y.	1	105.78	12.9	10	87.5	10.3	10	12 weeks	5 mm
Nakamoto, J. C.; Wataya, E. Y.	2	77.8	12.99	x	86.70	16.09	x	14 weeks	5 mm
Yu, T. H.; Wen, L. L.	1	70.27	4.68	8	74.95	4.90	8	6 weeks	10 mm
Yu, T. H.; Wen, L. L.	2	54.94	6.33	8	65.68	5.02	8	12 weeks	10 mm

## Sheet: Tetanic contraction
Study		Auto mean	Auto SD	Auto N	Allo mean	Allo SD	Allo N	Days	Graft length
Giusti, G.; Lee, J. Y.		54.4	10.6	14	47.5	14.4	14	16 weeks	10 mm
Giusti, G.; Willems, W. F.	1	45.2	15	10	43.4	18	10	12 weeks	10 mm
Giusti, G.; Willems, W. F.	2	65.5	14.1	10	36.3	15.7	10	16 weeks	10 mm
Haase, S. C.; Rovak, J. M.	1	1790	315	5	726	608	4	15 weeks	20 mm
Haase, S. C.; Rovak, J. M.	2	1980	695	5	6	6	5	15 weeks	40 mm
Hundepool, C. A.; Bulstra, L. F	1	42.3	1.8	11	48.7	2.4	11	12 weeks	10 mm
Hundepool, C. A.; Bulstra, L. F	2	53.9	3.8	11	55.4	4	11	16 weeks	10 mm
Moore, A. M.; MacEwan, M.		45.91	7.11	4	37.45	8.65	4	16 weeks	14 mm
Shin, Y. H.; Park, S. Y		46.3	9.8	10	40.6	13.1	10	16 weeks	10 mm
Tang, P.; Kilic, A.		51.3	3.3	11?	52	2.9	12?	12 weeks	10 mm
Tang, P.; Whiteman, D. R.	1	57.7	15.6	9	56	19.7	9	12 weeks	10 mm
Tang, P.; Whiteman, D. R.	2	69.1	14.7	9	65.9	29.1	9	16 weeks	10 mm
Tang, P.; Whiteman, D. R.	3	72.5	18.2	9	71.8	22.4	9	20 weeks	10 mm
Yan, Y.; Wood, M. D.		4.49	4.7	8	4.19	5.3	8	8 weeks	20 mm

## Sheet: Ankle angle
Study		Auto mean	Auto SD	Auto N	Allo mean	Allo SD	Allo N	Days	Graft length
Giusti, G.; Lee, J. Y.		83.1	9.1	14	79.7	7.6	14	16 weeks	10 mm
Giusti, G.; Willems, W. F.	1	137.5	14.0	10	130.6	20.8	10	12 weeks	10 mm
Giusti, G.; Willems, W. F.	2	142.2	17.5	10	120.5	15.7	10	16 weeks	10 mm
Hundepool, C. A.; Bulstra, L. F	1	80.2	3.1	11	73.1	4.2	11	12 weeks	10 mm
Hundepool, C. A.; Bulstra, L. F	2	88.0	3.1	11	74.1	3.1	11	16 weeks	10 mm
Shin, Y. H.; Park, S. Y	1	60.5	6.0	10	54.5	7.6	10	4 weeks	10 mm
Shin, Y. H.; Park, S. Y	2	59.7	7.0	x	56.3	6.4	x	8 weeks	10 mm
Shin, Y. H.; Park, S. Y	3	65.0	10.5	x	68.8	9.7	x	12 weeks	10 mm
Shin, Y. H.; Park, S. Y	4	80.0	17.8	x	87.2	15.1	x	16 weeks	10 mm
Zhong, H.; Chen, B.; Lu, S		61.9	8.3	3	58.0	18.1	3	6 months	50 mm

## Sheet: muscle weight
Study		Auto mean	Auto SD	Auto N	Allo mean	Allo SD	Allo N	Days	Graft length
Cai, Huang		0.54	0.06	6	0.38	0.08	6	8 weeks	15 mm
Chato, Astrain	1	3.32	0.46	3	3.2	0.07	3	12 weeks	12 mm
Chato, Astrain	2	1.15	0.13	3	0.94	0.2	3	12 weeks	12 mm
Goa, zheng	1	49.66	6.48	15	36.25	4.22	15	6 weeks	15 mm
Goa, zheng	2	80.43	5.78	x	62.31	3.96	x	12 weeks	15 mm
Giusti, lee		66.1	5.1	14	62.6	6.8	14	16 weeks	10 mm
Giusti, willems	1	55.1	7.1	10	55.1	4.8	10	12 weeks	10 mm
Giusti, willems	2	64.1	7.2	10	50.4	13.0	10	16 weeks	10 mm
Guliati, cole (nerve graft)		66.67	7.45	6	55.32	17.02	6	12 weeks	20 mm
Haasse, Rovak	1	114.0	11.0	5	73.0	23.0	4	15 weeks	20 mm
Haasse, Rovak	2	112.0	6.0	5	33.0	3.0	5	15 weeks	40 mm
Hundepool, Bulstra (comparable)	1	63.7	1.5	11	60.2	1.5	11	12 weeks	10 mm
Hundepool, Bulstra (comparable)	2	71.1	1.5	11	67.0	2.1	11	16 weeks	10 mm
Jiang, zheng		41.07	1.37	8	26.68	3.64	8	12 weeks	15 mm
Li, Peng, Wang		80.71	8.86	8	62.18	6.98	7	16 weeks	10 mm
Moore, MacEwan		83.75	3.86	4	71.95	11.5	4	16 weeks	14 mm
Rovak, Mungara		113.0	6.0	5	63.0	14.0	5	15 weeks	14 mm
Shaheb	1	65.2	5.2	6	35.9	15.3	6	10 weeks	20 mm
Shaheb	2	41.1	7.7	6	24.1	3.3	6	10 weeks	40 mm
Shaheb	3	33.6	6.9	6	20.4	1.5	6	10 weeks	60 mm
Shaheb	4	74.6	4.9	6	12.3	2.5	6	20 weeks	40 mm
Shaheb	5	53.6	14.4	6	13.5	1.2	6	20 weeks	60 mm
Shin, Park		75.9	3.9	10	58.6	2.9	10	16 weeks	10 mm
Tang, Kilic		52.0	6.71	5	52.0	4.47	5	12 weeks	10 mm
Tang, Whiteman	1	63.8	16.0	9	66.2	13.7	9	12 weeks	10 mm
Tang, Whiteman	2	77.7	16.1	9	70.1	10.0	9	16 weeks	10 mm
Tang, Whiteman	3	74.0	14.6	9	72.2	13.2	9	20 weeks	10 mm
Vasudevan		0.43	0.04	6	0.24	0.05	6	12 weeks	35 mm
Wang, Liu, Zhu repair		1.27	0.12	3	0.94	0.09	3	5 months	25 mm
Wang, Wu, Zhang	1	55.39	5.17	4	56.99	7.68	4	12 weeks	20 mm
Wang, Wu, Zhang	2	31.91	5.0	4	33.36	5.70	4	12 weeks	20 mm
Whitlock, E. L.; Tuffaha	1	0.31	0.14	6	0.33	0.06	4	6 weeks	14 mm
Whitlock, E. L.; Tuffaha	2	0.4	0.06	4	0.34	0.06	4	12 weeks	14 mm
Whitlock, E. L.; Tuffaha	3	0.29	0.02	6	0.25	0.01	7	6 weeks	28 mm
Whitlock, E. L.; Tuffaha	4	0.51	0.05	6	0.16	0.01	6	22 weeks	28 mm
Xiang, F. F.; Wei, D. Q.		6.38	0.08	10	3.87	0.17	10	12 weeks	15 mm
Yan, Wood		58.73	9.1	8	40.72	6.6	8	8 weeks	20 mm
Yu, H.; Peng, J.; Guo, Q		62.54	8.25	8	46.37	5.68	8	16 weeks	10 mm
Zhang, L. X.; Tong, X. J. Sun, X. H.; Tong, L.		47.17	1.41	4	37.57	3.97	4	12 weeks	10 mm
Zhang, Y.; Zhang, H		89.5	5.6	10	60.2	7.8	10	8 weeks	10 mm
Zhao, Z.; Wang, Y.; Peng (improvement)		0.58	0.07	13	0.37	0.06	13	12 weeks	15 mm
Zhao, Z.; Wang, Y.; Peng (repair)		79.15	4.69	6	43.3	5.11	6	8 weeks	10 mm
Zhou, L. N.; Zhang, J. W		0.81	0.04	15	0.54	0.07	15	16 weeks	10 mm
Zhu, Z.; Zhou, X.; He, B.		0.75	0.07	6	0.66	0.07	6	4 weeks	18 mm
Muheremu, A.; Wang, X. Y.		0.66	0.12	5	0.52	0.18	5	12 weeks	5 mm
Wang, Y.; Zhao, Z.; Ren, Z.		58.35	6.35	5	34.22	4.43	5	12 weels	15 mm

## Sheet: nerve conduction
Study		Auto mean	Auto SD	Auto N	Allo mean	Allo SD	Allo N	Days	Graft length
Boriani, F.; Savarino, L.; Fazio, N		67.7	5.8	5	54.8	0.6	5	12 weeks	20 mm
Gao, S.; Zheng, Y.; Cai, Q.	1	54.65	7.42	15	42.54	6.33	15	6 weeks	10 mm
Gao, S.; Zheng, Y.; Cai, Q.	2	79.75	3.99	x	69.34	9.13	x	12 weeks	10 mm
Huang, H.; Xiao, H.; Liu, H.;		34.96	3.13	6	27.83	3.32	6	12 weeks	10 mm
Hu, J.; Zhu, Q. T.; Liu, X. L.		37.3	2.56	6	31.1	2.25	6	6 months	40 mm
Jiang, L.; Zheng, Y.;		26.48	2.42	8	12.23	3.56	8	12 weeks	15 mm
Li, Y. J.; Zhao, B. L.		54.6	2.4	17	52.4	2.6	17	24 weeks	30 mm
Piao, C. D.; Li, Z. W.;		53.8	1.5	14	51.7	2.1	14	24 weeks	20 mm
Qiu, S.; Rao, Z.; He, F.		41.62	2.13	5	22.86	4.27	5	6 months	50 mm
Sun, X. H.; Che, Y. Q.; Tong		39.46	9.25	8	25.58	3.14	8	12 weeks	10 mm
Wang, D.; Huang, X. J.;		40.33	4.58	6	31.03	3.78	6	5 months	25 mm
Wang, D.; Liu, X. L.; Zhu (repair)		39.57	4.06	3	30.5	2.72	3	5 months	25 mm
Xiang, F. F.; Wei, D. Q.		10.3	0.99	10	6.2	1.28	15	12 weeks	15 mm
Zhang, L. X.; Tong, X. J. Sun, X. H.; Tong, L.		11.43	1.01	4	8.19	0.89	4	12 weeks	10 mm
Zhang, Y.; Zhang, H		28.15	7.18	10	22.11	4.32	10	8 weeks	10 mm
Zhong, H.; Chen, B.; Lu, S		60.9	18.1	6	47.2	11.8	6	6 months	50 mm
Zhou, L. N.; Zhang, J. W		32.45	3.29	15	17.94	3.23	15	16 weeks	10 mm
Zhou, X.; He, B.; Zhu, Z.		84.1	14.7	6	56.7	44.09	6	12 weeks	18 mm
Yu, Wen		32.9	3.87	8	26.45	3.22	8	6 weeks	10 mm
Yu, Wen		50.32	2.58	8	35.48	3.97	8	12 weeks	10 mm

## Sheet: Amplitude
Study		Auto mean	Auto SD	Auto N	Allo mean	Allo SD	Allo N	Days	Graft length
Boriani, F.; Savarino, L.; Fazio, N		14.5	1.9	5	17.7	1.7	5	12 weeks	10 mm
Li, Y. J.; Zhao, B. L.		13.2	1.4	17	11.6	1.1	17	24 weeks	30 mm
Piao, C. D.; Li, Z. W.;		24.9	1.4	14	23.5	1.1	14	24 weeks	20 mm
Sun, X. H.; Che, Y. Q.; Tong		5.87	2.05	8	4.02	0.98	8	12 weeks	10 mm
Wakimura, Y.; Wang, W.		0.54	0.09	8	0.61	0.06	5	24 weeks	15 mm
Wang, W.; Itoh, S		0.38	0.055	5	0.382	0.066	5	24 weeks	15 mm
Zhang, L. X.; Tong, X. J. Sun, X. H.; Tong, L.		6.72	0.33	4	3.11	0.21	4	12 weeks	10 mm
Zhang, Y.; Zhang, H		8.1	2.68	10	7.1	1.31	10	8 weeks	10 mm
Muheremu, A.; Wang, X. Y.		5.82	0.9	5	2.87	0.53	5	12 weeks	5 mm

## Sheet: Axon count
Study		Auto mean	Auto SD	Auto N	Allo mean	Allo SD	Allo N	Days	Graft length
Dai, T.; Zhou, X.; Li, Y		57523	2023	18	39105	2387	18	4 weeks	10 mm
Frerichs, O.; Fansa, H.		179.7	32.93	8	159.60	35.2	8	6 weeks	20 mm
Giusti, G.; Lee, J. Y.		74.8	30.7	8	82.5	19.7	10	16 weeks	10 mm
Huang, H.; Xiao, H.; Liu, H.;		3160.3	239.0	6	2993.6	485.5	6	12 weeks	10 mm
Hundepool, Bulstra (comparable)	1	120.1	11.5	11	138.4	9.5	11	12 weeks	10 mm
Hundepool, Bulstra (comparable)	2	130.0	5.4	11	130.3	10.4	11	16 weeks	10 mm
Ide, C.; Tohyama, K.		35.7	8.34	2	0.9	0.28	2	3 months	50 mm
Li, Z.; Peng, J.; Wang, G.		23593.0	3226.0	8	18826.0	2620.0	7	16 weeks	10 mm
Qiu, S.; Rao, Z.; He, F.		5117.19	338.41	5	2677.39	538.93	5	6 months	50 mm
Rovak, J. M.; Mungara, A		898.1	451.1	5	177.2	73.1	5	15 weeks	20 mm
Shin, Y. H.; Park, S. Y		1121	19.6	10	1192	32.5	10	16 weeks	10 mm
Tang, P.; Whiteman, D. R.	1	5763.0	2435.0	5	11286.0	4785.0	5	12 weeks	10 mm
Tang, P.; Whiteman, D. R.	2	7311.0	2244.0	5	6806.0	1268.0	5	16 weeks	10 mm
Tang, P.; Whiteman, D. R.	3	8897.0	2524.0	5	5180.0	461.0	5	20 weeks	10 mm
Vasudevan, S.; Huang, J.;		8640.2	5011.3	6	1381.2	1809.3	6	12 weeks	35 mm
Yan, Y.; Wood, M. D.		8750.50	2.732.45	8	6780.46	3390.81	8	8 weeks	20 mm
Zhou, X.; He, B.; Zhu, Z.		54674	6089	6	40523	3517	6	4 weeks	18 mm
Zhu, Z.; Zhou, X.; He, B.		53876	5835	6	40143	3826	6	4 weeks	18 mm
Hu, M.; Zhang, L. H.	1	31.22	2.67	6	28.37	4.03	6	4 weeks	50 mm
Hu, M.; Zhang, L. H.	2	48.31	7.15	6	46.75	3.78	6	12 weeks	50 mm
Hu, M.; Zhang, L. H.	3	67.25	6.37	6	65.83	8.33	6	24 weeks	50 mm
Hu, M.; Zhang, L. H.	4	28.04	4.02	6	25.01	3.43	6	4 weeks	50 mm
Hu, M.; Zhang, L. H.	5	39.36	5.26	6	36.70	6.58	6	12 weeks	50 mm
Hu, M.; Zhang, L. H.	6	58.33	6.84	6	56.29	2.78	6	24 weeks	50 mm
Nakamoto, J. C.; Wataya, E. Y.		106.05	11.79	10	99.66	20.92	10	14 week	5 mm
Yu, T. H.; Wen, L. L.	1	18635.1	2625.18	8	11233.5	1995.43	8	6 weeks	10 mm
Yu, T. H.; Wen, L. L.	2	22246.28	2611.41	8	15717.62	1671.78	8	12 weeks	10 mm

## Sheet: diameter
Study		Auto mean	Auto SD	Auto N	Allo mean	Allo SD	Allo N	Days	Graft length
Dai, T.; Zhou, X.; Li, Y		2.95	2.12	18	1.94	1.94	18	4 weeks	10 mm
Huang, H.; Xiao, H.; Liu, H.;		2.93	0.25	6	2.10	0.19	6	12 weeks	10 mm
Li, Z.; Peng, J.; Wang, G.		3.68	0.56	8	2.67	0.57	7	16 weeks	10 mm
Qiu, S.; Rao, Z.; He, F.		6.56	0.66	5	2.96	0.31	5	6 months	50 mm
Tang, P.; Whiteman, D. R.	1	2.96	0.01	5	2.66	0.014	5	12 weeks	10 mm
Tang, P.; Whiteman, D. R.	2	3.28	0.4	5	2.71	0.4	5	16 weeks	10 mm
Tang, P.; Whiteman, D. R.	3	3.43	0.45	5	3.15	0.49	5	20 weeks	10 mm
Wang, H.; Wu, J.; Zhang,		2.69	0.91	8	3.55	1.29	8	12 weeks	20 mm
Wang, W.; Itoh, S		5.80	0.27	5	5.70	1.10	5	24 weeks	15 mm
Zhou, X.; He, B.; Zhu, Z.		2.86	0.37	6	1.93	0.81	6	4 weeks	18 mm
Zhu, Z.; Zhou, X.; He, B.		2.75	0.91	6	1.93	0.37	6	4 weeks	18 mm
Muheremu, A.; Wang, X. Y.		6.97	1.64	5	6.43	1.30	5	12 weeks	5 mm
Nakamoto, J. C.; Wataya, E. Y.		9.40	1.72	10	12.06	4.93	10	14 weeks	5 mm
